# Supplementary material for: An Approach to Quantifying the Interaction between Behavioral and Transmission Clusters
Source: Viruses. 2022 Apr 10;14(4):784. doi: 10.3390/v14040784 (PMC9032082; doi:10.3390/v14040784)
Supplement: Supplementary file 1 [file viruses-14-00784-s001.zip]

Archive with 1 entries (1 files):
- viruses-1631158-supplementary.pdf
